# Supplementary material for: Ancient regulatory evolution shapes individual language abilities in present-day humans
Source: bioRxiv. 2026 Feb 13:2025.03.07.641231. Originally published 2025 Mar 10. Preprint. [Version 4] doi: 10.1101/2025.03.07.641231 (PMC11952349; doi:10.1101/2025.03.07.641231)
Supplement: Supplement 1 [file media-1.xlsx]

## Sheet: README
table	description
SupplementaryTable1	Correlation results from EpiSLI cohort factor scores with CBCL scales
SupplementaryTable2	Correlation results from EpiSLI cohort factor scores with genome wide polygenic scores
SupplementaryTable3	ES-PGS results from EpiSLI cohort factor scores
SupplementaryTable4	Validation of HAQER CP-PGS in larger SPARK cohort
SupplementaryTable5	Validation of HAQER CP-PGS in SPARK research match cohort
SupplementaryTable6	SPARK WGS rare reversion analysis results
SupplementaryTable7	ABCD HAQER CP-PGS validation analysis and birth related traits
SupplementaryTable8	Polygenic selection results from ancient human data from the AADR cohort
SupplementaryTable9	ES-PGS comparison results of AADR groups to 1,000 Genomes Europeans
SupplementaryTable10	Cross-species HAQER-like similarity and phenotypic data
SupplementaryTable11	Phylogenetic regression results from the cross-species analysis
SupplementaryTable12	Enrichment of pre/postnatal scQTLs in HAQERs
SupplementaryTable13	Enrichment of birth head circumference GWAS loci in HAQERs
SupplementaryTable14	Enrichment of mammalian vocal learning enhancer regions in HAQERs
SupplementaryTable15	Results from hominin-gained TFBS analysis in relation to EpiSLI F1
SupplementaryTable16	Enrichment results of TF families with both hominin-gained TF motif integrity and positive motif integrity-language associations
SupplementaryTable17	EpiSLI whole genome sequencing coverage statistics
SupplementaryTable18	Enrichment of human-specific and conserved cCREs in HAQERs

## Sheet: SupplementaryTable1
factor	name	estimate	statistic	p.value	fdr	parameter	conf.low	conf.high	method	alternative	sig
F1	cbcl_attention_scale	-0.232381	-3.69363	0.000274017	0.0018103	239	-0.348513	-0.109222	Pearson's product-moment correlation	two.sided	**
F1	cbcl_total_problems	-0.229919	-3.65231	0.000319341	0.0018103	239	-0.346226	-0.106651	Pearson's product-moment correlation	two.sided	**
F1	cbcl_externalizing	-0.226356	-3.59262	0.000397413	0.0018103	239	-0.342913	-0.102933	Pearson's product-moment correlation	two.sided	**
F1	cbcl_social_problems_scale	-0.221538	-3.51216	0.000531306	0.0018103	239	-0.33843	-0.0979122	Pearson's product-moment correlation	two.sided	**
F1	cbcl_social_scale	0.220483	3.49458	0.00056572	0.0018103	239	0.0968136	0.337447	Pearson's product-moment correlation	two.sided	**
F1	cbcl_school_scale	0.213802	3.38353	0.000836127	0.00222967	239	0.0898632	0.33122	Pearson's product-moment correlation	two.sided	**
F1	cbcl_delinquent_behavior_scale	-0.20695	-3.27017	0.00123325	0.00281886	239	-0.324822	-0.0827476	Pearson's product-moment correlation	two.sided	**
F1	cbcl_aggressive_behavior_scale	-0.194896	-3.07192	0.0023732	0.0047464	239	-0.31354	-0.0702594	Pearson's product-moment correlation	two.sided	**
F1	cbcl_total_compentence_score	0.163612	2.56393	0.0109622	0.0194884	239	0.0380319	0.284105	Pearson's product-moment correlation	two.sided	**
F1	cbcl_activites_scale	0.14031	2.19082	0.0294312	0.0470899	239	0.0141956	0.262031	Pearson's product-moment correlation	two.sided	**
F1	cbcl_somatic_complaints_scale	-0.13129	-2.04742	0.04171	0.0606691	239	-0.253452	-0.00500706	Pearson's product-moment correlation	two.sided	*
F1	cbcl_internalizing	-0.0979132	-1.52101	0.129579	0.172677	239	-0.221539	0.0288097	Pearson's product-moment correlation	two.sided
F1	cbcl_withdrawn_scale	-0.0952712	-1.47959	0.1403	0.172677	239	-0.219001	0.0314741	Pearson's product-moment correlation	two.sided
F1	cbcl_sex_problems_scale	-0.076622	-1.18804	0.235997	0.269711	239	-0.201042	0.0502308	Pearson's product-moment correlation	two.sided
F1	cbcl_thought_problems_scale	-0.0580175	-0.898443	0.369854	0.394511	239	-0.183042	0.0688537	Pearson's product-moment correlation	two.sided
F1	cbcl_anxiousdepressed_scale	-0.0454542	-0.703432	0.482471	0.482471	239	-0.170839	0.0813797	Pearson's product-moment correlation	two.sided
F2	cbcl_delinquent_behavior_scale	-0.259875	-4.16051	4.43156e-05	0.00070905	239	-0.37396	-0.138041	Pearson's product-moment correlation	two.sided	**
F2	cbcl_externalizing	-0.216991	-3.43647	0.000694895	0.00500777	239	-0.334193	-0.0931791	Pearson's product-moment correlation	two.sided	**
F2	cbcl_social_problems_scale	-0.211779	-3.35001	0.000938957	0.00500777	239	-0.329332	-0.0877613	Pearson's product-moment correlation	two.sided	**
F2	cbcl_total_problems	-0.193469	-3.04856	0.00255811	0.0102325	239	-0.312203	-0.0687842	Pearson's product-moment correlation	two.sided	**
F2	cbcl_social_scale	0.187398	2.94935	0.00350055	0.0112018	239	0.0625114	0.306506	Pearson's product-moment correlation	two.sided	**
F2	cbcl_school_scale	0.182399	2.86793	0.00450084	0.0120022	239	0.0573547	0.301809	Pearson's product-moment correlation	two.sided	**
F2	cbcl_aggressive_behavior_scale	-0.177075	-2.78146	0.00584305	0.0133555	239	-0.2968	-0.0518688	Pearson's product-moment correlation	two.sided	**
F2	cbcl_attention_scale	-0.164132	-2.5723	0.0107077	0.0214154	239	-0.284596	-0.0385653	Pearson's product-moment correlation	two.sided	**
F2	cbcl_thought_problems_scale	-0.15415	-2.41192	0.0166233	0.0295525	239	-0.275156	-0.0283351	Pearson's product-moment correlation	two.sided	**
F2	cbcl_total_compentence_score	0.147478	2.30516	0.0220153	0.0352245	239	0.0215122	0.268834	Pearson's product-moment correlation	two.sided	**
F2	cbcl_activites_scale	0.122415	1.90682	0.0577424	0.083989	239	-0.00401394	0.244991	Pearson's product-moment correlation	two.sided
F2	cbcl_sex_problems_scale	-0.109132	-1.69728	0.090946	0.121261	239	-0.232295	0.0174754	Pearson's product-moment correlation	two.sided
F2	cbcl_withdrawn_scale	-0.0981904	-1.52536	0.128492	0.158144	239	-0.221805	0.0285301	Pearson's product-moment correlation	two.sided
F2	cbcl_somatic_complaints_scale	0.0647051	1.00242	0.317156	0.362464	239	-0.0621697	0.189522	Pearson's product-moment correlation	two.sided
F2	cbcl_anxiousdepressed_scale	-0.0560434	-0.867773	0.386389	0.412148	239	-0.181127	0.0708247	Pearson's product-moment correlation	two.sided
F2	cbcl_internalizing	-0.0477499	-0.739039	0.460609	0.460609	239	-0.173072	0.0790938	Pearson's product-moment correlation	two.sided
F3	cbcl_delinquent_behavior_scale	-0.253078	-4.04414	7.08933e-05	0.00113429	239	-0.367685	-0.130897	Pearson's product-moment correlation	two.sided	**
F3	cbcl_externalizing	-0.218897	-3.46818	0.000621329	0.00497064	239	-0.33597	-0.0951632	Pearson's product-moment correlation	two.sided	**
F3	cbcl_attention_scale	-0.200877	-3.1701	0.00172297	0.00918917	239	-0.319142	-0.0764512	Pearson's product-moment correlation	two.sided	**
F3	cbcl_social_problems_scale	-0.173886	-2.7298	0.00680882	0.0272353	239	-0.293797	-0.0485875	Pearson's product-moment correlation	two.sided	**
F3	cbcl_total_problems	-0.166776	-2.61491	0.00949253	0.0303761	239	-0.287092	-0.0412793	Pearson's product-moment correlation	two.sided	**
F3	cbcl_activites_scale	0.148796	2.32623	0.0208437	0.0555833	239	0.0228593	0.270084	Pearson's product-moment correlation	two.sided	*
F3	cbcl_aggressive_behavior_scale	-0.139297	-2.17468	0.0306355	0.0630652	239	-0.261068	-0.0131621	Pearson's product-moment correlation	two.sided	*
F3	cbcl_school_scale	0.138564	2.16301	0.0315326	0.0630652	239	0.0124146	0.260371	Pearson's product-moment correlation	two.sided	*
F3	cbcl_social_scale	0.104104	1.6182	0.106938	0.190112	239	-0.0225592	0.227478	Pearson's product-moment correlation	two.sided
F3	cbcl_total_compentence_score	0.0914929	1.4204	0.156794	0.25087	239	-0.0352815	0.215369	Pearson's product-moment correlation	two.sided
F3	cbcl_thought_problems_scale	-0.0877589	-1.36197	0.174488	0.253801	239	-0.211777	0.0390405	Pearson's product-moment correlation	two.sided
F3	cbcl_withdrawn_scale	-0.065822	-1.0198	0.308857	0.411809	239	-0.190603	0.0610522	Pearson's product-moment correlation	two.sided
F3	cbcl_sex_problems_scale	-0.0343138	-0.530791	0.596056	0.686829	239	-0.159987	0.0924535	Pearson's product-moment correlation	two.sided
F3	cbcl_somatic_complaints_scale	-0.0338557	-0.523696	0.600975	0.686829	239	-0.15954	0.0929083	Pearson's product-moment correlation	two.sided
F3	cbcl_internalizing	-0.0290525	-0.449331	0.6536	0.697174	239	-0.15485	0.0976725	Pearson's product-moment correlation	two.sided
F3	cbcl_anxiousdepressed_scale	-0.00795527	-0.122989	0.902219	0.902219	239	-0.134187	0.11853	Pearson's product-moment correlation	two.sided
F4	cbcl_sex_problems_scale	0.14714	2.29976	0.0223248	0.17574	239	0.0211668	0.268514	Pearson's product-moment correlation	two.sided	*
F4	cbcl_school_scale	0.132563	2.06761	0.0397528	0.17574	239	0.00630163	0.254663	Pearson's product-moment correlation	two.sided	*
F4	cbcl_total_compentence_score	0.126231	1.96721	0.0503153	0.17574	239	-0.000138025	0.248631	Pearson's product-moment correlation	two.sided
F4	cbcl_social_scale	0.125928	1.96243	0.0508727	0.17574	239	-0.000445035	0.248343	Pearson's product-moment correlation	two.sided
F4	cbcl_activites_scale	0.12075	1.88051	0.0612552	0.17574	239	-0.0057037	0.243402	Pearson's product-moment correlation	two.sided
F4	cbcl_attention_scale	-0.118664	-1.84755	0.0659026	0.17574	239	-0.24141	0.00781975	Pearson's product-moment correlation	two.sided
F4	cbcl_delinquent_behavior_scale	-0.0863238	-1.33953	0.181669	0.358885	239	-0.210395	0.0404843	Pearson's product-moment correlation	two.sided
F4	cbcl_total_problems	-0.0850963	-1.32035	0.187982	0.358885	239	-0.209213	0.0417187	Pearson's product-moment correlation	two.sided
F4	cbcl_withdrawn_scale	-0.0824982	-1.27975	0.201873	0.358885	239	-0.20671	0.0443304	Pearson's product-moment correlation	two.sided
F4	cbcl_aggressive_behavior_scale	-0.0640809	-0.992707	0.321857	0.510424	239	-0.188918	0.062794	Pearson's product-moment correlation	two.sided
F4	cbcl_externalizing	-0.0603467	-0.934641	0.350917	0.510424	239	-0.1853	0.066527	Pearson's product-moment correlation	two.sided
F4	cbcl_social_problems_scale	-0.0560002	-0.867102	0.386756	0.515674	239	-0.181085	0.0708678	Pearson's product-moment correlation	two.sided
F4	cbcl_internalizing	-0.0213897	-0.330752	0.741122	0.91215	239	-0.147358	0.105261	Pearson's product-moment correlation	two.sided
F4	cbcl_thought_problems_scale	0.0117074	0.181005	0.856517	0.952755	239	-0.114829	0.13787	Pearson's product-moment correlation	two.sided
F4	cbcl_somatic_complaints_scale	-0.00869262	-0.13439	0.893208	0.952755	239	-0.134911	0.117803	Pearson's product-moment correlation	two.sided
F4	cbcl_anxiousdepressed_scale	-0.00056315	-0.00870609	0.993061	0.993061	239	-0.126921	0.125812	Pearson's product-moment correlation	two.sided
F5	cbcl_activites_scale	0.117086	1.82265	0.0696061	0.690852	239	-0.00941943	0.239903	Pearson's product-moment correlation	two.sided
F5	cbcl_aggressive_behavior_scale	-0.100801	-1.56633	0.118595	0.690852	239	-0.22431	0.025895	Pearson's product-moment correlation	two.sided
F5	cbcl_thought_problems_scale	-0.0843165	-1.30816	0.192076	0.690852	239	-0.208462	0.0425028	Pearson's product-moment correlation	two.sided
F5	cbcl_externalizing	-0.0833378	-1.29287	0.197305	0.690852	239	-0.207519	0.0434866	Pearson's product-moment correlation	two.sided
F5	cbcl_social_scale	0.0701367	1.08696	0.278148	0.690852	239	-0.0567326	0.194777	Pearson's product-moment correlation	two.sided
F5	cbcl_school_scale	0.0693955	1.07542	0.283271	0.690852	239	-0.0574749	0.19406	Pearson's product-moment correlation	two.sided
F5	cbcl_social_problems_scale	-0.0528792	-0.818637	0.413809	0.690852	239	-0.178056	0.0739816	Pearson's product-moment correlation	two.sided
F5	cbcl_total_compentence_score	0.0518788	0.803108	0.42271	0.690852	239	-0.0749792	0.177084	Pearson's product-moment correlation	two.sided
F5	cbcl_attention_scale	-0.047282	-0.73178	0.46502	0.690852	239	-0.172617	0.0795598	Pearson's product-moment correlation	two.sided
F5	cbcl_total_problems	-0.0472508	-0.731296	0.465314	0.690852	239	-0.172587	0.0795909	Pearson's product-moment correlation	two.sided
F5	cbcl_somatic_complaints_scale	-0.0410318	-0.634871	0.52612	0.690852	239	-0.166535	0.0857794	Pearson's product-moment correlation	two.sided
F5	cbcl_delinquent_behavior_scale	-0.038512	-0.595822	0.551858	0.690852	239	-0.16408	0.0882841	Pearson's product-moment correlation	two.sided
F5	cbcl_anxiousdepressed_scale	0.0376004	0.5817	0.561317	0.690852	239	-0.0891898	0.163191	Pearson's product-moment correlation	two.sided
F5	cbcl_internalizing	0.0259106	0.400702	0.688998	0.787426	239	-0.100786	0.15178	Pearson's product-moment correlation	two.sided
F5	cbcl_sex_problems_scale	0.0207061	0.320177	0.749114	0.799055	239	-0.105938	0.146689	Pearson's product-moment correlation	two.sided
F5	cbcl_withdrawn_scale	-0.00988671	-0.152852	0.878644	0.878644	239	-0.136083	0.116625	Pearson's product-moment correlation	two.sided
F6	cbcl_attention_scale	-0.166987	-2.61832	0.00940102	0.103906	239	-0.287291	-0.041496	Pearson's product-moment correlation	two.sided	*
F6	cbcl_total_problems	-0.159815	-2.50286	0.0129883	0.103906	239	-0.280517	-0.0341385	Pearson's product-moment correlation	two.sided	*
F6	cbcl_externalizing	-0.146393	-2.28783	0.0230218	0.110856	239	-0.267805	-0.0204039	Pearson's product-moment correlation	two.sided	*
F6	cbcl_social_problems_scale	-0.133791	-2.08713	0.0379364	0.110856	239	-0.255832	-0.00755254	Pearson's product-moment correlation	two.sided	*
F6	cbcl_delinquent_behavior_scale	-0.129186	-2.01404	0.045126	0.110856	239	-0.251447	-0.00286609	Pearson's product-moment correlation	two.sided	*
F6	cbcl_thought_problems_scale	-0.127974	-1.99483	0.0471974	0.110856	239	-0.250293	-0.00163371	Pearson's product-moment correlation	two.sided	*
F6	cbcl_activites_scale	0.125275	1.95209	0.0520952	0.110856	239	-0.0011085	0.24772	Pearson's product-moment correlation	two.sided
F6	cbcl_aggressive_behavior_scale	-0.123558	-1.92491	0.0554279	0.110856	239	-0.246082	0.00285316	Pearson's product-moment correlation	two.sided
F6	cbcl_school_scale	0.119556	1.86164	0.0638814	0.113567	239	-0.00691517	0.242262	Pearson's product-moment correlation	two.sided
F6	cbcl_internalizing	-0.0879088	-1.36432	0.173751	0.258014	239	-0.211921	0.0388897	Pearson's product-moment correlation	two.sided
F6	cbcl_total_compentence_score	0.0871749	1.35284	0.177385	0.258014	239	-0.0396281	0.211215	Pearson's product-moment correlation	two.sided
F6	cbcl_withdrawn_scale	-0.0694506	-1.07628	0.282888	0.377184	239	-0.194113	0.0574198	Pearson's product-moment correlation	two.sided
F6	cbcl_anxiousdepressed_scale	-0.0607678	-0.941187	0.347559	0.427765	239	-0.185708	0.0661063	Pearson's product-moment correlation	two.sided
F6	cbcl_social_scale	0.050636	0.783819	0.433923	0.495912	239	-0.0762182	0.175877	Pearson's product-moment correlation	two.sided
F6	cbcl_sex_problems_scale	-0.0333672	-0.516131	0.60624	0.646656	239	-0.159063	0.0933931	Pearson's product-moment correlation	two.sided
F6	cbcl_somatic_complaints_scale	-0.00743465	-0.11494	0.908589	0.908589	239	-0.133676	0.119044	Pearson's product-moment correlation	two.sided
F7	cbcl_somatic_complaints_scale	0.111781	1.73899	0.0833245	0.690967	239	-0.0147946	0.23483	Pearson's product-moment correlation	two.sided
F7	cbcl_school_scale	0.0984737	1.5298	0.127388	0.690967	239	-0.0282442	0.222077	Pearson's product-moment correlation	two.sided
F7	cbcl_sex_problems_scale	0.0945415	1.46815	0.143378	0.690967	239	-0.0322097	0.2183	Pearson's product-moment correlation	two.sided
F7	cbcl_externalizing	-0.0696336	-1.07913	0.281618	0.690967	239	-0.19429	0.0572365	Pearson's product-moment correlation	two.sided
F7	cbcl_activites_scale	0.068527	1.0619	0.289354	0.690967	239	-0.0583447	0.19322	Pearson's product-moment correlation	two.sided
F7	cbcl_total_compentence_score	0.0637842	0.988092	0.324107	0.690967	239	-0.0630907	0.18863	Pearson's product-moment correlation	two.sided
F7	cbcl_thought_problems_scale	0.0605757	0.9382	0.349089	0.690967	239	-0.0662983	0.185522	Pearson's product-moment correlation	two.sided
F7	cbcl_withdrawn_scale	-0.0573722	-0.888417	0.37521	0.690967	239	-0.182416	0.0694981	Pearson's product-moment correlation	two.sided
F7	cbcl_anxiousdepressed_scale	0.0484069	0.74923	0.454455	0.690967	239	-0.0784394	0.173711	Pearson's product-moment correlation	two.sided
F7	cbcl_attention_scale	-0.0477099	-0.738417	0.460985	0.690967	239	-0.173033	0.0791337	Pearson's product-moment correlation	two.sided
F7	cbcl_delinquent_behavior_scale	-0.0454065	-0.702693	0.482931	0.690967	239	-0.170793	0.0814271	Pearson's product-moment correlation	two.sided
F7	cbcl_total_problems	-0.0382662	-0.592015	0.5544	0.690967	239	-0.16384	0.0885283	Pearson's product-moment correlation	two.sided
F7	cbcl_social_scale	0.0375914	0.58156	0.561411	0.690967	239	-0.0891988	0.163183	Pearson's product-moment correlation	two.sided
F7	cbcl_internalizing	0.0289209	0.447293	0.655069	0.74865	239	-0.097803	0.154722	Pearson's product-moment correlation	two.sided
F7	cbcl_social_problems_scale	-0.0137469	-0.212542	0.831866	0.887323	239	-0.13987	0.112816	Pearson's product-moment correlation	two.sided
F7	cbcl_aggressive_behavior_scale	-0.00382818	-0.0591827	0.952856	0.952856	239	-0.130132	0.122598	Pearson's product-moment correlation	two.sided

## Sheet: SupplementaryTable2
factor	pgs_name	type	correlation_coefficient	statistic	p.value	fdr	parameter	conf.low	conf.high	method	alternative	sig	n
F1	Cognitive performance	Cognitive	0.222298	4.25334	2.70991e-05	0.00100267	348	0.120271	0.319678	Pearson's product-moment correlation	two.sided	**	350
F2	Cognitive performance	Cognitive	0.19311	3.67152	0.000278962	0.0103216	348	0.0901039	0.292028	Pearson's product-moment correlation	two.sided	**	350
F3	Cognitive performance	Cognitive	0.100555	1.88539	0.0602101	0.33325	348	-0.00432014	0.203243	Pearson's product-moment correlation	two.sided		350
F4	Cognitive performance	Cognitive	0.065467	1.2239	0.221819	0.62429	348	-0.0396348	0.169136	Pearson's product-moment correlation	two.sided		350
F5	Cognitive performance	Cognitive	0.000560449	0.010455	0.991664	0.998843	348	-0.104276	0.105384	Pearson's product-moment correlation	two.sided		350
F6	Cognitive performance	Cognitive	0.138967	2.6178	0.00923637	0.182229	348	0.034642	0.240296	Pearson's product-moment correlation	two.sided	*	350
F7	Cognitive performance	Cognitive	0.0129089	0.240833	0.809827	0.987859	348	-0.0920455	0.11758	Pearson's product-moment correlation	two.sided		350
F1	Autism	Neuropsychiatric	0.0343655	0.641459	0.521647	0.962521	348	-0.0707191	0.138696	Pearson's product-moment correlation	two.sided		350
F2	Autism	Neuropsychiatric	0.0702307	1.31338	0.18992	0.626926	348	-0.0348557	0.173781	Pearson's product-moment correlation	two.sided		350
F3	Autism	Neuropsychiatric	-0.0349468	-0.652322	0.514624	0.761644	348	-0.139266	0.07014	Pearson's product-moment correlation	two.sided		350
F4	Autism	Neuropsychiatric	-0.0406271	-0.758515	0.448656	0.675327	348	-0.14484	0.0644773	Pearson's product-moment correlation	two.sided		350
F5	Autism	Neuropsychiatric	0.009453	0.176351	0.860121	0.995966	348	-0.0954714	0.11417	Pearson's product-moment correlation	two.sided		350
F6	Autism	Neuropsychiatric	-0.0541567	-1.01176	0.312354	0.770472	348	-0.158089	0.0509625	Pearson's product-moment correlation	two.sided		350
F7	Autism	Neuropsychiatric	-0.019121	-0.356764	0.721485	0.987859	348	-0.123703	0.0858809	Pearson's product-moment correlation	two.sided		350
F1	Anorexia	Neuropsychiatric	-0.0140143	-0.26146	0.793893	0.962521	348	-0.11867	0.0909491	Pearson's product-moment correlation	two.sided		350
F2	Anorexia	Neuropsychiatric	0.0345289	0.644513	0.519668	0.873986	348	-0.0705563	0.138856	Pearson's product-moment correlation	two.sided		350
F3	Anorexia	Neuropsychiatric	0.0505445	0.944102	0.345772	0.713176	348	-0.0545745	0.154555	Pearson's product-moment correlation	two.sided		350
F4	Anorexia	Neuropsychiatric	0.015399	0.287299	0.774055	0.842354	348	-0.0895754	0.120035	Pearson's product-moment correlation	two.sided		350
F5	Anorexia	Neuropsychiatric	0.011667	0.21766	0.827821	0.995966	348	-0.0932769	0.116355	Pearson's product-moment correlation	two.sided		350
F6	Anorexia	Neuropsychiatric	-0.0147633	-0.275435	0.783145	0.918287	348	-0.119408	0.0902062	Pearson's product-moment correlation	two.sided		350
F7	Anorexia	Neuropsychiatric	0.00230664	0.0430299	0.965702	0.987859	348	-0.102548	0.107111	Pearson's product-moment correlation	two.sided		350
F1	Bipolar	Neuropsychiatric	-0.0744781	-1.39324	0.164437	0.597943	348	-0.177919	0.0305906	Pearson's product-moment correlation	two.sided		350
F2	Bipolar	Neuropsychiatric	-0.0103872	-0.193781	0.84646	0.968212	348	-0.115092	0.0945456	Pearson's product-moment correlation	two.sided		350
F3	Bipolar	Neuropsychiatric	-0.0589162	-1.10098	0.271667	0.713176	348	-0.162741	0.046199	Pearson's product-moment correlation	two.sided		350
F4	Bipolar	Neuropsychiatric	-0.0866833	-1.62317	0.105459	0.62429	348	-0.189789	0.0183129	Pearson's product-moment correlation	two.sided		350
F5	Bipolar	Neuropsychiatric	-0.0290982	-0.543049	0.587444	0.995966	348	-0.133521	0.0759634	Pearson's product-moment correlation	two.sided		350
F6	Bipolar	Neuropsychiatric	-0.0694795	-1.29926	0.194713	0.711416	348	-0.173049	0.0356096	Pearson's product-moment correlation	two.sided		350
F7	Bipolar	Neuropsychiatric	-0.0856453	-1.60358	0.109713	0.987859	348	-0.18878	0.0193583	Pearson's product-moment correlation	two.sided		350
F1	Schizophrenia	Neuropsychiatric	0.0410373	0.766186	0.444085	0.962521	348	-0.0640682	0.145242	Pearson's product-moment correlation	two.sided		350
F2	Schizophrenia	Neuropsychiatric	-0.164225	-3.10575	0.00205384	0.0379959	348	-0.264501	-0.0604358	Pearson's product-moment correlation	two.sided	**	350
F3	Schizophrenia	Neuropsychiatric	-0.0215506	-0.402114	0.687847	0.877598	348	-0.126096	0.0834678	Pearson's product-moment correlation	two.sided		350
F4	Schizophrenia	Neuropsychiatric	0.000962106	0.0179479	0.985691	0.988702	348	-0.103878	0.105781	Pearson's product-moment correlation	two.sided		350
F5	Schizophrenia	Neuropsychiatric	0.0402494	0.751451	0.452889	0.995966	348	-0.0648541	0.14447	Pearson's product-moment correlation	two.sided		350
F6	Schizophrenia	Neuropsychiatric	-0.115463	-2.16844	0.0308024	0.284923	348	-0.217658	-0.0107635	Pearson's product-moment correlation	two.sided	*	350
F7	Schizophrenia	Neuropsychiatric	0.0381461	0.712125	0.476864	0.987859	348	-0.0669514	0.142407	Pearson's product-moment correlation	two.sided		350
F1	Educational attainment	Cognitive	0.149672	2.8239	0.00501756	0.0928249	348	0.0455565	0.25057	Pearson's product-moment correlation	two.sided	*	350
F2	Educational attainment	Cognitive	0.138158	2.60226	0.00965706	0.119104	348	0.0338179	0.239519	Pearson's product-moment correlation	two.sided	*	350
F3	Educational attainment	Cognitive	0.16389	3.09923	0.00209831	0.0388188	348	0.0600924	0.264181	Pearson's product-moment correlation	two.sided	**	350
F4	Educational attainment	Cognitive	0.123393	2.31959	0.0209414	0.513215	348	0.0188062	0.225308	Pearson's product-moment correlation	two.sided	*	350
F5	Educational attainment	Cognitive	-0.00268778	-0.0501401	0.960039	0.998843	348	-0.107487	0.102171	Pearson's product-moment correlation	two.sided		350
F6	Educational attainment	Cognitive	0.0642251	1.20058	0.23073	0.711416	348	-0.0408799	0.167924	Pearson's product-moment correlation	two.sided		350
F7	Educational attainment	Cognitive	0.110632	2.07656	0.0385754	0.987859	348	0.00587041	0.212992	Pearson's product-moment correlation	two.sided	*	350
F1	Height	Other	0.0173608	0.32391	0.746201	0.962521	348	-0.0876285	0.121969	Pearson's product-moment correlation	two.sided		350
F2	Height	Other	0.0468621	0.875163	0.382089	0.710069	348	-0.0582539	0.15095	Pearson's product-moment correlation	two.sided		350
F3	Height	Other	-0.0515097	-0.962179	0.336628	0.713176	348	-0.1555	0.0536096	Pearson's product-moment correlation	two.sided		350
F4	Height	Other	0.0385165	0.719049	0.472593	0.675327	348	-0.0665822	0.14277	Pearson's product-moment correlation	two.sided		350
F5	Height	Other	0.0351373	0.655882	0.512333	0.995966	348	-0.0699502	0.139453	Pearson's product-moment correlation	two.sided		350
F6	Height	Other	0.0779931	1.45939	0.14536	0.711416	348	-0.0270579	0.18134	Pearson's product-moment correlation	two.sided		350
F7	Height	Other	-0.0710611	-1.32899	0.184723	0.987859	348	-0.17459	0.0340222	Pearson's product-moment correlation	two.sided		350
F1	Addiction	Neuropsychiatric	-0.0671576	-1.25564	0.210088	0.597943	348	-0.170785	0.0379394	Pearson's product-moment correlation	two.sided		350
F2	Addiction	Neuropsychiatric	-0.0215895	-0.40284	0.687313	0.941874	348	-0.126134	0.0834292	Pearson's product-moment correlation	two.sided		350
F3	Addiction	Neuropsychiatric	-0.102521	-1.92263	0.0553428	0.33325	348	-0.205146	0.00233431	Pearson's product-moment correlation	two.sided		350
F4	Addiction	Neuropsychiatric	-0.0486065	-0.907815	0.364604	0.62429	348	-0.152658	0.0565113	Pearson's product-moment correlation	two.sided		350
F5	Addiction	Neuropsychiatric	0.055635	1.03947	0.299309	0.995966	348	-0.0494834	0.159534	Pearson's product-moment correlation	two.sided		350
F6	Addiction	Neuropsychiatric	0.016917	0.315627	0.752475	0.918287	348	-0.0880691	0.121531	Pearson's product-moment correlation	two.sided		350
F7	Addiction	Neuropsychiatric	-0.00177502	-0.0331127	0.973604	0.987859	348	-0.106585	0.103074	Pearson's product-moment correlation	two.sided		350
F1	ADHD	Neuropsychiatric	-0.124814	-2.34672	0.0194995	0.18037	348	-0.226678	-0.020249	Pearson's product-moment correlation	two.sided	*	350
F2	ADHD	Neuropsychiatric	0.046692	0.871979	0.383821	0.710069	348	-0.0584238	0.150784	Pearson's product-moment correlation	two.sided		350
F3	ADHD	Neuropsychiatric	-0.0307387	-0.573694	0.566545	0.790077	348	-0.135133	0.0743306	Pearson's product-moment correlation	two.sided		350
F4	ADHD	Neuropsychiatric	0.00328479	0.0612774	0.951174	0.988702	348	-0.10158	0.108077	Pearson's product-moment correlation	two.sided		350
F5	ADHD	Neuropsychiatric	0.0206167	0.384681	0.700708	0.995966	348	-0.0843955	0.125176	Pearson's product-moment correlation	two.sided		350
F6	ADHD	Neuropsychiatric	0.00971212	0.181186	0.856327	0.918287	348	-0.0952146	0.114425	Pearson's product-moment correlation	two.sided		350
F7	ADHD	Neuropsychiatric	0.0371071	0.692702	0.488959	0.987859	348	-0.0679872	0.141387	Pearson's product-moment correlation	two.sided		350
F1	Aggression	Personality	0.0123307	0.230044	0.818193	0.962521	348	-0.0926188	0.117009	Pearson's product-moment correlation	two.sided		350
F2	Aggression	Personality	0.0633424	1.18402	0.237215	0.626926	348	-0.0417647	0.167063	Pearson's product-moment correlation	two.sided		350
F3	Aggression	Personality	-0.180976	-3.43274	0.000669517	0.0247721	348	-0.280484	-0.0776185	Pearson's product-moment correlation	two.sided	**	350
F4	Aggression	Personality	-0.0530484	-0.991001	0.322374	0.62429	348	-0.157005	0.052071	Pearson's product-moment correlation	two.sided		350
F5	Aggression	Personality	-0.0533169	-0.996031	0.319927	0.995966	348	-0.157268	0.0518024	Pearson's product-moment correlation	two.sided		350
F6	Aggression	Personality	0.0286582	0.534831	0.593108	0.912623	348	-0.0764012	0.133088	Pearson's product-moment correlation	two.sided		350
F7	Aggression	Personality	-0.0312557	-0.583352	0.560034	0.987859	348	-0.135641	0.073816	Pearson's product-moment correlation	two.sided		350
F1	Agreeableness	Personality	-0.107315	-2.01356	0.0448256	0.276425	348	-0.209784	-0.00251303	Pearson's product-moment correlation	two.sided	*	350
F2	Agreeableness	Personality	-0.0123573	-0.23054	0.817808	0.968212	348	-0.117035	0.0925925	Pearson's product-moment correlation	two.sided		350
F3	Agreeableness	Personality	-0.00100263	-0.0187039	0.985088	0.985088	348	-0.105821	0.103838	Pearson's product-moment correlation	two.sided		350
F4	Agreeableness	Personality	-0.0574482	-1.07346	0.283811	0.62429	348	-0.161307	0.0476687	Pearson's product-moment correlation	two.sided		350
F5	Agreeableness	Personality	-0.113364	-2.12849	0.0339983	0.995966	348	-0.215631	-0.00863649	Pearson's product-moment correlation	two.sided	*	350
F6	Agreeableness	Personality	-0.00891609	-0.166334	0.867991	0.918287	348	-0.11364	0.0960035	Pearson's product-moment correlation	two.sided		350
F7	Agreeableness	Personality	-0.0298416	-0.556936	0.577929	0.987859	348	-0.134251	0.0752236	Pearson's product-moment correlation	two.sided		350
F1	Alcohol dependency	Neuropsychiatric	-0.103555	-1.94224	0.0529144	0.27969	348	-0.206147	0.00128848	Pearson's product-moment correlation	two.sided		350
F2	Alcohol dependency	Neuropsychiatric	-0.00523056	-0.0975761	0.922325	0.969885	348	-0.11	0.0996539	Pearson's product-moment correlation	two.sided		350
F3	Alcohol dependency	Neuropsychiatric	-0.0299504	-0.558969	0.576542	0.790077	348	-0.134358	0.0751152	Pearson's product-moment correlation	two.sided		350
F4	Alcohol dependency	Neuropsychiatric	-0.0168738	-0.314822	0.753085	0.842354	348	-0.121489	0.0881118	Pearson's product-moment correlation	two.sided		350
F5	Alcohol dependency	Neuropsychiatric	0.0878931	1.64599	0.100668	0.995966	348	-0.0170942	0.190963	Pearson's product-moment correlation	two.sided		350
F6	Alcohol dependency	Neuropsychiatric	-0.00340799	-0.0635756	0.949345	0.949345	348	-0.108199	0.101458	Pearson's product-moment correlation	two.sided		350
F7	Alcohol dependency	Neuropsychiatric	-0.0299066	-0.55815	0.577101	0.987859	348	-0.134315	0.0751588	Pearson's product-moment correlation	two.sided		350
F1	Antisocial behavior	Personality	-0.0501327	-0.936391	0.349721	0.924264	348	-0.154152	0.0549861	Pearson's product-moment correlation	two.sided		350
F2	Antisocial behavior	Personality	0.112279	2.10787	0.0357573	0.220503	348	0.0075379	0.214583	Pearson's product-moment correlation	two.sided	*	350
F3	Antisocial behavior	Personality	-0.110369	-2.07157	0.0390423	0.33325	348	-0.212738	-0.00560419	Pearson's product-moment correlation	two.sided	*	350
F4	Antisocial behavior	Personality	-0.0643735	-1.20337	0.229652	0.62429	348	-0.168069	0.0407312	Pearson's product-moment correlation	two.sided		350
F5	Antisocial behavior	Personality	-0.0485879	-0.907467	0.364788	0.995966	348	-0.15264	0.0565299	Pearson's product-moment correlation	two.sided		350
F6	Antisocial behavior	Personality	0.0358481	0.669167	0.503832	0.911162	348	-0.069242	0.140151	Pearson's product-moment correlation	two.sided		350
F7	Antisocial behavior	Personality	-0.0539968	-1.00877	0.313787	0.987859	348	-0.157933	0.0511224	Pearson's product-moment correlation	two.sided		350
F1	Cannabis use disorder	Neuropsychiatric	-0.0709797	-1.32746	0.185228	0.597943	348	-0.174511	0.0341039	Pearson's product-moment correlation	two.sided		350
F2	Cannabis use disorder	Neuropsychiatric	-0.00676098	-0.126127	0.899704	0.969885	348	-0.111512	0.0981384	Pearson's product-moment correlation	two.sided		350
F3	Cannabis use disorder	Neuropsychiatric	-0.0551119	-1.02966	0.303882	0.713176	348	-0.159023	0.0500068	Pearson's product-moment correlation	two.sided		350
F4	Cannabis use disorder	Neuropsychiatric	-0.0547661	-1.02318	0.306932	0.62429	348	-0.158685	0.0503529	Pearson's product-moment correlation	two.sided		350
F5	Cannabis use disorder	Neuropsychiatric	0.00226365	0.042228	0.966341	0.998843	348	-0.102591	0.107068	Pearson's product-moment correlation	two.sided		350
F6	Cannabis use disorder	Neuropsychiatric	-0.0268506	-0.501072	0.616637	0.912623	348	-0.131311	0.0781993	Pearson's product-moment correlation	two.sided		350
F7	Cannabis use disorder	Neuropsychiatric	0.0645886	1.20741	0.228096	0.987859	348	-0.0405156	0.168279	Pearson's product-moment correlation	two.sided		350
F1	Childhood trauma	Other	-0.0225592	-0.420943	0.674056	0.962521	348	-0.127088	0.0824657	Pearson's product-moment correlation	two.sided		350
F2	Childhood trauma	Other	0.0265512	0.49548	0.620574	0.908793	348	-0.0784972	0.131016	Pearson's product-moment correlation	two.sided		350
F3	Childhood trauma	Other	-0.0428889	-0.800818	0.423783	0.761644	348	-0.147058	0.0622207	Pearson's product-moment correlation	two.sided		350
F4	Childhood trauma	Other	-0.0593549	-1.10921	0.268107	0.62429	348	-0.163169	0.0457596	Pearson's product-moment correlation	two.sided		350
F5	Childhood trauma	Other	0.0365178	0.681685	0.495891	0.995966	348	-0.0685745	0.140809	Pearson's product-moment correlation	two.sided		350
F6	Childhood trauma	Other	0.0147674	0.275513	0.783086	0.918287	348	-0.0902021	0.119412	Pearson's product-moment correlation	two.sided		350
F7	Childhood trauma	Other	-0.0729206	-1.36395	0.173466	0.987859	348	-0.176402	0.032155	Pearson's product-moment correlation	two.sided		350
F1	Conscientiousness	Personality	0.0681999	1.27522	0.203082	0.597943	348	-0.0368937	0.171801	Pearson's product-moment correlation	two.sided		350
F2	Conscientiousness	Personality	-0.0409217	-0.764024	0.445371	0.784701	348	-0.145129	0.0641835	Pearson's product-moment correlation	two.sided		350
F3	Conscientiousness	Personality	-0.0684501	-1.27992	0.201425	0.711429	348	-0.172045	0.0366427	Pearson's product-moment correlation	two.sided		350
F4	Conscientiousness	Personality	-0.0232334	-0.433531	0.664898	0.793027	348	-0.127752	0.0817956	Pearson's product-moment correlation	two.sided		350
F5	Conscientiousness	Personality	-0.0700847	-1.31064	0.190845	0.995966	348	-0.173639	0.0350023	Pearson's product-moment correlation	two.sided		350
F6	Conscientiousness	Personality	-0.0345435	-0.644786	0.519491	0.911162	348	-0.13887	0.0705417	Pearson's product-moment correlation	two.sided		350
F7	Conscientiousness	Personality	0.00439526	0.0819933	0.934699	0.987859	348	-0.100481	0.109175	Pearson's product-moment correlation	two.sided		350
F1	Insomnia	Neuropsychiatric	-0.108738	-2.04059	0.0420462	0.276425	348	-0.211161	-0.00395357	Pearson's product-moment correlation	two.sided	*	350
F2	Insomnia	Neuropsychiatric	-0.0864406	-1.61859	0.106442	0.492294	348	-0.189553	0.0185573	Pearson's product-moment correlation	two.sided		350
F3	Insomnia	Neuropsychiatric	-0.01381	-0.257647	0.796832	0.924118	348	-0.118468	0.0911518	Pearson's product-moment correlation	two.sided		350
F4	Insomnia	Neuropsychiatric	0.047559	0.888207	0.375043	0.62429	348	-0.0575578	0.151633	Pearson's product-moment correlation	two.sided		350
F5	Insomnia	Neuropsychiatric	-0.020539	-0.383232	0.701782	0.995966	348	-0.1251	0.0844727	Pearson's product-moment correlation	two.sided		350
F6	Insomnia	Neuropsychiatric	-0.0434003	-0.810386	0.418272	0.860942	348	-0.147559	0.0617103	Pearson's product-moment correlation	two.sided		350
F7	Insomnia	Neuropsychiatric	0.00287618	0.0536547	0.957241	0.987859	348	-0.101984	0.107674	Pearson's product-moment correlation	two.sided		350
F1	Depression	Neuropsychiatric	-0.00252078	-0.0470246	0.962521	0.962521	348	-0.107322	0.102336	Pearson's product-moment correlation	two.sided		350
F2	Depression	Neuropsychiatric	-0.00379025	-0.0707066	0.943672	0.969885	348	-0.108577	0.10108	Pearson's product-moment correlation	two.sided		350
F3	Depression	Neuropsychiatric	0.0409916	0.765331	0.444593	0.761644	348	-0.0641137	0.145197	Pearson's product-moment correlation	two.sided		350
F4	Depression	Neuropsychiatric	-0.103548	-1.94211	0.0529308	0.513215	348	-0.20614	0.00129568	Pearson's product-moment correlation	two.sided		350
F5	Depression	Neuropsychiatric	0.0333253	0.622021	0.534336	0.995966	348	-0.0717552	0.137674	Pearson's product-moment correlation	two.sided		350
F6	Depression	Neuropsychiatric	0.0732679	1.37048	0.171421	0.711416	348	-0.0318062	0.17674	Pearson's product-moment correlation	two.sided		350
F7	Depression	Neuropsychiatric	-0.00724301	-0.13512	0.892595	0.987859	348	-0.111988	0.097661	Pearson's product-moment correlation	two.sided		350
F1	Epilepsy	Neuropsychiatric	-0.00301169	-0.0561826	0.955229	0.962521	348	-0.107807	0.10185	Pearson's product-moment correlation	two.sided		350
F2	Epilepsy	Neuropsychiatric	0.0589344	1.10132	0.271518	0.669745	348	-0.0461807	0.162759	Pearson's product-moment correlation	two.sided		350
F3	Epilepsy	Neuropsychiatric	-0.0484426	-0.904747	0.366225	0.713176	348	-0.152498	0.056675	Pearson's product-moment correlation	two.sided		350
F4	Epilepsy	Neuropsychiatric	-0.0507482	-0.947917	0.34383	0.62429	348	-0.154755	0.0543709	Pearson's product-moment correlation	two.sided		350
F5	Epilepsy	Neuropsychiatric	0.0172684	0.322185	0.747506	0.995966	348	-0.0877203	0.121878	Pearson's product-moment correlation	two.sided		350
F6	Epilepsy	Neuropsychiatric	-0.0151764	-0.283145	0.777234	0.918287	348	-0.119816	0.0897963	Pearson's product-moment correlation	two.sided		350
F7	Epilepsy	Neuropsychiatric	-0.0104744	-0.195408	0.845188	0.987859	348	-0.115178	0.0944592	Pearson's product-moment correlation	two.sided		350
F1	Extraversion	Personality	-0.023615	-0.440655	0.659736	0.962521	348	-0.128128	0.0814164	Pearson's product-moment correlation	two.sided		350
F2	Extraversion	Personality	-0.0531578	-0.99305	0.321375	0.699464	348	-0.157112	0.0519616	Pearson's product-moment correlation	two.sided		350
F3	Extraversion	Personality	-0.00735441	-0.137199	0.890953	0.941865	348	-0.112098	0.0975506	Pearson's product-moment correlation	two.sided		350
F4	Extraversion	Personality	-0.000759599	-0.0141701	0.988702	0.988702	348	-0.105581	0.104079	Pearson's product-moment correlation	two.sided		350
F5	Extraversion	Personality	0.0419662	0.783559	0.433832	0.995966	348	-0.0631415	0.146153	Pearson's product-moment correlation	two.sided		350
F6	Extraversion	Personality	-0.0590367	-1.10324	0.270686	0.749978	348	-0.162859	0.0460783	Pearson's product-moment correlation	two.sided		350
F7	Extraversion	Personality	-0.0223312	-0.416687	0.677165	0.987859	348	-0.126864	0.0826922	Pearson's product-moment correlation	two.sided		350
F1	FC default mode	Brain MRI	0.0195313	0.364421	0.715765	0.962521	348	-0.0854736	0.124107	Pearson's product-moment correlation	two.sided		350
F2	FC default mode	Brain MRI	0.0485077	0.905966	0.365581	0.710069	348	-0.05661	0.152562	Pearson's product-moment correlation	two.sided		350
F3	FC default mode	Brain MRI	-0.0119155	-0.222297	0.824213	0.924118	348	-0.1166	0.0930305	Pearson's product-moment correlation	two.sided		350
F4	FC default mode	Brain MRI	-0.0707437	-1.32302	0.186697	0.62429	348	-0.174281	0.0343408	Pearson's product-moment correlation	two.sided		350
F5	FC default mode	Brain MRI	-0.102903	-1.92988	0.0544345	0.995966	348	-0.205516	0.00194774	Pearson's product-moment correlation	two.sided		350
F6	FC default mode	Brain MRI	-0.0433478	-0.809403	0.418836	0.860942	348	-0.147507	0.0617627	Pearson's product-moment correlation	two.sided		350
F7	FC default mode	Brain MRI	-0.0696629	-1.30271	0.193536	0.987859	348	-0.173228	0.0354257	Pearson's product-moment correlation	two.sided		350
F1	FC dorsal attention	Brain MRI	-0.00309893	-0.05781	0.953933	0.962521	348	-0.107894	0.101764	Pearson's product-moment correlation	two.sided		350
F2	FC dorsal attention	Brain MRI	0.0146121	0.272614	0.785312	0.968212	348	-0.0903562	0.119259	Pearson's product-moment correlation	two.sided		350
F3	FC dorsal attention	Brain MRI	-0.0400373	-0.747486	0.455275	0.761644	348	-0.144262	0.0650656	Pearson's product-moment correlation	two.sided		350
F4	FC dorsal attention	Brain MRI	-0.052066	-0.972598	0.331429	0.62429	348	-0.156044	0.0530534	Pearson's product-moment correlation	two.sided		350
F5	FC dorsal attention	Brain MRI	-0.0575041	-1.0745	0.283342	0.995966	348	-0.161361	0.0476128	Pearson's product-moment correlation	two.sided		350
F6	FC dorsal attention	Brain MRI	-0.0136366	-0.254411	0.799328	0.918287	348	-0.118297	0.0913238	Pearson's product-moment correlation	two.sided		350
F7	FC dorsal attention	Brain MRI	-0.0787322	-1.4733	0.141573	0.987859	348	-0.182059	0.0263148	Pearson's product-moment correlation	two.sided		350
F1	FC frontoparietal	Brain MRI	-0.00323739	-0.0603931	0.951877	0.962521	348	-0.108031	0.101627	Pearson's product-moment correlation	two.sided		350
F2	FC frontoparietal	Brain MRI	0.107003	2.00763	0.0454549	0.240262	348	0.0021974	0.209483	Pearson's product-moment correlation	two.sided	*	350
F3	FC frontoparietal	Brain MRI	0.013093	0.244267	0.807168	0.924118	348	-0.0918629	0.117761	Pearson's product-moment correlation	two.sided		350
F4	FC frontoparietal	Brain MRI	-0.0357305	-0.66697	0.505234	0.675327	348	-0.140036	0.0693591	Pearson's product-moment correlation	two.sided		350
F5	FC frontoparietal	Brain MRI	0.0118881	0.221785	0.824611	0.995966	348	-0.0930577	0.116573	Pearson's product-moment correlation	two.sided		350
F6	FC frontoparietal	Brain MRI	-0.0657019	-1.22831	0.220162	0.711416	348	-0.169365	0.0393993	Pearson's product-moment correlation	two.sided		350
F7	FC frontoparietal	Brain MRI	0.0447151	0.834985	0.404299	0.987859	348	-0.0603978	0.148847	Pearson's product-moment correlation	two.sided		350
F1	FC global	Brain MRI	0.0065478	0.12215	0.90285	0.962521	348	-0.0983495	0.111301	Pearson's product-moment correlation	two.sided		350
F2	FC global	Brain MRI	-0.0636846	-1.19044	0.234686	0.626926	348	-0.167397	0.0414217	Pearson's product-moment correlation	two.sided		350
F3	FC global	Brain MRI	0.0492666	0.920174	0.358119	0.713176	348	-0.0558516	0.153305	Pearson's product-moment correlation	two.sided		350
F4	FC global	Brain MRI	-0.065994	-1.23379	0.218113	0.62429	348	-0.16965	0.0391064	Pearson's product-moment correlation	two.sided		350
F5	FC global	Brain MRI	-0.0301249	-0.562228	0.574323	0.995966	348	-0.13453	0.0749416	Pearson's product-moment correlation	two.sided		350
F6	FC global	Brain MRI	-0.0574524	-1.07353	0.283775	0.749978	348	-0.161311	0.0476645	Pearson's product-moment correlation	two.sided		350
F7	FC global	Brain MRI	0.0511682	0.955782	0.339846	0.987859	348	-0.0539511	0.155166	Pearson's product-moment correlation	two.sided		350
F1	FC limbic	Brain MRI	-0.0163834	-0.30567	0.760039	0.962521	348	-0.121005	0.0885986	Pearson's product-moment correlation	two.sided		350
F2	FC limbic	Brain MRI	-0.0264364	-0.493336	0.622086	0.908793	348	-0.130903	0.0786113	Pearson's product-moment correlation	two.sided		350
F3	FC limbic	Brain MRI	-0.0994694	-1.86483	0.0630473	0.33325	348	-0.202191	0.0054169	Pearson's product-moment correlation	two.sided		350
F4	FC limbic	Brain MRI	0.0364848	0.681068	0.496281	0.675327	348	-0.0686074	0.140776	Pearson's product-moment correlation	two.sided		350
F5	FC limbic	Brain MRI	0.0524712	0.980189	0.327674	0.995966	348	-0.0526482	0.156441	Pearson's product-moment correlation	two.sided		350
F6	FC limbic	Brain MRI	-0.0341878	-0.638138	0.523803	0.911162	348	-0.138521	0.0708961	Pearson's product-moment correlation	two.sided		350
F7	FC limbic	Brain MRI	-0.0093596	-0.174609	0.861489	0.987859	348	-0.114077	0.095564	Pearson's product-moment correlation	two.sided		350
F1	FC somatomotor	Brain MRI	-0.0225312	-0.420422	0.674437	0.962521	348	-0.127061	0.0824934	Pearson's product-moment correlation	two.sided		350
F2	FC somatomotor	Brain MRI	0.0092196	0.171997	0.86354	0.968212	348	-0.0957027	0.113939	Pearson's product-moment correlation	two.sided		350
F3	FC somatomotor	Brain MRI	-0.0149474	-0.278871	0.78051	0.924118	348	-0.11959	0.0900235	Pearson's product-moment correlation	two.sided		350
F4	FC somatomotor	Brain MRI	-0.0326121	-0.608695	0.543124	0.675327	348	-0.136974	0.0724655	Pearson's product-moment correlation	two.sided		350
F5	FC somatomotor	Brain MRI	-0.00755156	-0.140877	0.888049	0.995966	348	-0.112292	0.0973553	Pearson's product-moment correlation	two.sided		350
F6	FC somatomotor	Brain MRI	0.0169601	0.316432	0.751865	0.918287	348	-0.0880262	0.121574	Pearson's product-moment correlation	two.sided		350
F7	FC somatomotor	Brain MRI	-0.0231036	-0.431106	0.666658	0.987859	348	-0.127624	0.0819247	Pearson's product-moment correlation	two.sided		350
F1	FC ventral attention	Brain MRI	-0.0276817	-0.516593	0.605769	0.962521	348	-0.132128	0.0773727	Pearson's product-moment correlation	two.sided		350
F2	FC ventral attention	Brain MRI	-0.0644697	-1.20517	0.228955	0.626926	348	-0.168163	0.0406348	Pearson's product-moment correlation	two.sided		350
F3	FC ventral attention	Brain MRI	-0.0669497	-1.25174	0.211506	0.711429	348	-0.170582	0.0381479	Pearson's product-moment correlation	two.sided		350
F4	FC ventral attention	Brain MRI	-0.0486395	-0.908433	0.364278	0.62429	348	-0.152691	0.0564783	Pearson's product-moment correlation	two.sided		350
F5	FC ventral attention	Brain MRI	-0.0103947	-0.19392	0.846351	0.995966	348	-0.115099	0.0945382	Pearson's product-moment correlation	two.sided		350
F6	FC ventral attention	Brain MRI	-0.137797	-2.59532	0.0098502	0.182229	348	-0.239172	-0.0334502	Pearson's product-moment correlation	two.sided	*	350
F7	FC ventral attention	Brain MRI	-0.0123115	-0.229685	0.818472	0.987859	348	-0.11699	0.0926379	Pearson's product-moment correlation	two.sided		350
F1	FC visual	Brain MRI	-0.0427387	-0.79801	0.425409	0.962521	348	-0.14691	0.0623705	Pearson's product-moment correlation	two.sided		350
F2	FC visual	Brain MRI	-0.0100075	-0.186697	0.852007	0.968212	348	-0.114717	0.0949219	Pearson's product-moment correlation	two.sided		350
F3	FC visual	Brain MRI	-0.00354673	-0.0661639	0.947285	0.973599	348	-0.108336	0.101321	Pearson's product-moment correlation	two.sided		350
F4	FC visual	Brain MRI	-0.0579219	-1.08234	0.279852	0.62429	348	-0.16177	0.0471944	Pearson's product-moment correlation	two.sided		350
F5	FC visual	Brain MRI	-0.027202	-0.507635	0.612031	0.995966	348	-0.131656	0.0778498	Pearson's product-moment correlation	two.sided		350
F6	FC visual	Brain MRI	-0.0721392	-1.34925	0.178132	0.711416	348	-0.175641	0.0329397	Pearson's product-moment correlation	two.sided		350
F7	FC visual	Brain MRI	-0.052013	-0.971605	0.331922	0.987859	348	-0.155992	0.0531064	Pearson's product-moment correlation	two.sided		350
F1	Executive functioning	Cognitive	0.141488	2.66624	0.00802842	0.0990171	348	0.0372098	0.242718	Pearson's product-moment correlation	two.sided	*	350
F2	Executive functioning	Cognitive	0.124641	2.34342	0.0196703	0.151272	348	0.0200733	0.226511	Pearson's product-moment correlation	two.sided	*	350
F3	Executive functioning	Cognitive	0.11599	2.17847	0.0300417	0.33325	348	0.0112976	0.218167	Pearson's product-moment correlation	two.sided	*	350
F4	Executive functioning	Cognitive	0.0683129	1.27734	0.202332	0.62429	348	-0.0367803	0.171912	Pearson's product-moment correlation	two.sided		350
F5	Executive functioning	Cognitive	-0.0249031	-0.464705	0.642433	0.995966	348	-0.129395	0.080136	Pearson's product-moment correlation	two.sided		350
F6	Executive functioning	Cognitive	0.123906	2.32938	0.0204106	0.251731	348	0.0193269	0.225803	Pearson's product-moment correlation	two.sided	*	350
F7	Executive functioning	Cognitive	-0.0523204	-0.977363	0.329069	0.987859	348	-0.156293	0.052799	Pearson's product-moment correlation	two.sided		350
F1	Neuroticism	Personality	-0.0802879	-1.5026	0.133848	0.597943	348	-0.183573	0.0247502	Pearson's product-moment correlation	two.sided		350
F2	Neuroticism	Personality	0.00117535	0.0219259	0.98252	0.98252	348	-0.103667	0.105992	Pearson's product-moment correlation	two.sided		350
F3	Neuroticism	Personality	0.0366725	0.684577	0.494066	0.761644	348	-0.0684204	0.14096	Pearson's product-moment correlation	two.sided		350
F4	Neuroticism	Personality	-0.0216953	-0.404817	0.685861	0.793027	348	-0.126238	0.083324	Pearson's product-moment correlation	two.sided		350
F5	Neuroticism	Personality	-0.0075349	-0.140566	0.888294	0.995966	348	-0.112276	0.0973718	Pearson's product-moment correlation	two.sided		350
F6	Neuroticism	Personality	-0.0458753	-0.856695	0.392203	0.860942	348	-0.149984	0.0592394	Pearson's product-moment correlation	two.sided		350
F7	Neuroticism	Personality	-0.0525103	-0.98092	0.327313	0.987859	348	-0.156479	0.0526091	Pearson's product-moment correlation	two.sided		350
F1	Openness	Personality	0.0415073	0.774977	0.43888	0.962521	348	-0.0635992	0.145703	Pearson's product-moment correlation	two.sided		350
F2	Openness	Personality	0.0557938	1.04244	0.29793	0.688963	348	-0.0493246	0.15969	Pearson's product-moment correlation	two.sided		350
F3	Openness	Personality	-0.0353702	-0.660235	0.50954	0.761644	348	-0.139682	0.0697182	Pearson's product-moment correlation	two.sided		350
F4	Openness	Personality	0.0568923	1.06303	0.288504	0.62429	348	-0.0482252	0.160763	Pearson's product-moment correlation	two.sided		350
F5	Openness	Personality	0.064506	1.20585	0.228693	0.995966	348	-0.0405984	0.168198	Pearson's product-moment correlation	two.sided		350
F6	Openness	Personality	-0.0860627	-1.61146	0.107987	0.705427	348	-0.189186	0.018938	Pearson's product-moment correlation	two.sided		350
F7	Openness	Personality	0.00387023	0.0721988	0.942485	0.987859	348	-0.101001	0.108656	Pearson's product-moment correlation	two.sided		350
F1	Alzheimer's	Neuropsychiatric	0.0365096	0.681531	0.495989	0.962521	348	-0.0685828	0.1408	Pearson's product-moment correlation	two.sided		350
F2	Alzheimer's	Neuropsychiatric	0.011965	0.223221	0.823495	0.968212	348	-0.0929814	0.116649	Pearson's product-moment correlation	two.sided		350
F3	Alzheimer's	Neuropsychiatric	-0.00778341	-0.145202	0.884635	0.941865	348	-0.112521	0.0971257	Pearson's product-moment correlation	two.sided		350
F4	Alzheimer's	Neuropsychiatric	0.0462765	0.864202	0.388072	0.62429	348	-0.0588388	0.150377	Pearson's product-moment correlation	two.sided		350
F5	Alzheimer's	Neuropsychiatric	0.0124847	0.232916	0.815963	0.995966	348	-0.0924662	0.117161	Pearson's product-moment correlation	two.sided		350
F6	Alzheimer's	Neuropsychiatric	-0.0165581	-0.308931	0.757559	0.918287	348	-0.121178	0.0884252	Pearson's product-moment correlation	two.sided		350
F7	Alzheimer's	Neuropsychiatric	0.000816331	0.0152285	0.987859	0.987859	348	-0.104022	0.105637	Pearson's product-moment correlation	two.sided		350
F1	Tourette's	Neuropsychiatric	0.0242333	0.452199	0.651407	0.962521	348	-0.0808018	0.128736	Pearson's product-moment correlation	two.sided		350
F2	Tourette's	Neuropsychiatric	-0.0292335	-0.545577	0.585707	0.908793	348	-0.133654	0.0758287	Pearson's product-moment correlation	two.sided		350
F3	Tourette's	Neuropsychiatric	-0.0537798	-1.0047	0.315737	0.713176	348	-0.15772	0.0513394	Pearson's product-moment correlation	two.sided		350
F4	Tourette's	Neuropsychiatric	-0.0327423	-0.611127	0.541514	0.675327	348	-0.137102	0.0723358	Pearson's product-moment correlation	two.sided		350
F5	Tourette's	Neuropsychiatric	-0.0176816	-0.329897	0.741676	0.995966	348	-0.122285	0.0873101	Pearson's product-moment correlation	two.sided		350
F6	Tourette's	Neuropsychiatric	-0.084539	-1.58272	0.114394	0.705427	348	-0.187705	0.0204723	Pearson's product-moment correlation	two.sided		350
F7	Tourette's	Neuropsychiatric	0.032879	0.613681	0.539827	0.987859	348	-0.0721997	0.137236	Pearson's product-moment correlation	two.sided		350
F1	PTSD	Neuropsychiatric	-0.00374248	-0.0698156	0.944381	0.962521	348	-0.10853	0.101127	Pearson's product-moment correlation	two.sided		350
F2	PTSD	Neuropsychiatric	-0.0251895	-0.470054	0.638611	0.908793	348	-0.129677	0.0798511	Pearson's product-moment correlation	two.sided		350
F3	PTSD	Neuropsychiatric	-0.0694372	-1.29847	0.194986	0.711429	348	-0.173008	0.0356521	Pearson's product-moment correlation	two.sided		350
F4	PTSD	Neuropsychiatric	-0.102462	-1.92152	0.0554827	0.513215	348	-0.205089	0.00239339	Pearson's product-moment correlation	two.sided		350
F5	PTSD	Neuropsychiatric	-7.77565e-05	-0.00145053	0.998843	0.998843	348	-0.104907	0.104753	Pearson's product-moment correlation	two.sided		350
F6	PTSD	Neuropsychiatric	0.00844229	0.157495	0.874946	0.918287	348	-0.0964729	0.113172	Pearson's product-moment correlation	two.sided		350
F7	PTSD	Neuropsychiatric	-0.0419013	-0.782345	0.434544	0.987859	348	-0.146089	0.0632062	Pearson's product-moment correlation	two.sided		350
F1	Neurodevelopmental condition	Neuropsychiatric	-0.00631207	-0.117752	0.906332	0.962521	348	-0.111068	0.098583	Pearson's product-moment correlation	two.sided		350
F2	Neurodevelopmental condition	Neuropsychiatric	-0.123875	-2.32879	0.0204422	0.151272	348	-0.225773	-0.0192956	Pearson's product-moment correlation	two.sided	*	350
F3	Neurodevelopmental condition	Neuropsychiatric	-0.0614252	-1.14804	0.251741	0.713176	348	-0.165191	0.043686	Pearson's product-moment correlation	two.sided		350
F4	Neurodevelopmental condition	Neuropsychiatric	0.0497624	0.929458	0.353296	0.62429	348	-0.0553561	0.15379	Pearson's product-moment correlation	two.sided		350
F5	Neurodevelopmental condition	Neuropsychiatric	-0.0115041	-0.21462	0.830189	0.995966	348	-0.116194	0.0934384	Pearson's product-moment correlation	two.sided		350
F6	Neurodevelopmental condition	Neuropsychiatric	-0.00718378	-0.134015	0.893468	0.918287	348	-0.111929	0.0977196	Pearson's product-moment correlation	two.sided		350
F7	Neurodevelopmental condition	Neuropsychiatric	-0.0103508	-0.193102	0.846992	0.987859	348	-0.115056	0.0945817	Pearson's product-moment correlation	two.sided		350
F1	Left-handed	Other	-0.0706886	-1.32199	0.187041	0.597943	348	-0.174227	0.0343961	Pearson's product-moment correlation	two.sided		350
F2	Left-handed	Other	-0.0788354	-1.47525	0.141051	0.579874	348	-0.18216	0.0262111	Pearson's product-moment correlation	two.sided		350
F3	Left-handed	Other	-0.0742122	-1.38824	0.165953	0.711429	348	-0.17766	0.0308577	Pearson's product-moment correlation	two.sided		350
F4	Left-handed	Other	0.116193	2.18232	0.0297538	0.513215	348	0.0115028	0.218363	Pearson's product-moment correlation	two.sided	*	350
F5	Left-handed	Other	0.0791388	1.48096	0.139522	0.995966	348	-0.025906	0.182455	Pearson's product-moment correlation	two.sided		350
F6	Left-handed	Other	0.0290595	0.542327	0.58794	0.912623	348	-0.0760018	0.133483	Pearson's product-moment correlation	two.sided		350
F7	Left-handed	Other	0.026265	0.490137	0.624346	0.987859	348	-0.0787817	0.130735	Pearson's product-moment correlation	two.sided		350
F1	Vocal pitch	Other	-0.0173721	-0.32412	0.746042	0.962521	348	-0.12198	0.0876173	Pearson's product-moment correlation	two.sided		350
F2	Vocal pitch	Other	0.0718948	1.34466	0.179611	0.626926	348	-0.0331852	0.175403	Pearson's product-moment correlation	two.sided		350
F3	Vocal pitch	Other	-0.0252033	-0.470311	0.638427	0.843636	348	-0.12969	0.0798375	Pearson's product-moment correlation	two.sided		350
F4	Vocal pitch	Other	0.0322541	0.602006	0.547562	0.675327	348	-0.072822	0.136622	Pearson's product-moment correlation	two.sided		350
F5	Vocal pitch	Other	0.0430127	0.803134	0.422446	0.995966	348	-0.0620972	0.147179	Pearson's product-moment correlation	two.sided		350
F6	Vocal pitch	Other	0.0327214	0.610738	0.541772	0.911162	348	-0.0723566	0.137081	Pearson's product-moment correlation	two.sided		350
F7	Vocal pitch	Other	-0.0214428	-0.400103	0.689326	0.987859	348	-0.125989	0.0835749	Pearson's product-moment correlation	two.sided		350

## Sheet: SupplementaryTable3
factor	model	annotation_name_clean	df.residual	rss	df	sumsq	statistic	p.value_model_comparison	fdr.model_comparison	baseline_rsq	baseline_plus_anno_rsq	annotation_beta	annotation_std_err	annotation_pval	matched_beta	matched_std_err	matched_pval	background_beta	background_std_err	background_pval	complement_PGS_n_snp	annotation_PGS_n_snp	matched_PGS_n_snp	rsq_gain_per_1000indSNP
F1	HAQER	HAQERs	346	260.056	1	11.3726	15.1311	0.000120282	0.00420987	0.0370315	0.0773791	0.17758	0.045652	0.000120282	0.0400875	0.0455317	0.379237	0.126965	0.0433861	0.00365582	302035	1763	1752	0.0228857
F1	HAR	HARs	346	270.636	1	0.958772	1.22576	0.269002	0.698017	0.0364396	0.0398411	-0.0506605	0.045758	0.269002	0.0420231	0.0468954	0.370821	0.156243	0.044518	0.000507976	302047	1328	1125	0.00256138
F1	LinAR_Hominidae	Great ape acceleration	346	262.911	1	0.117175	0.154206	0.69479	0.97715	0.0668319	0.0672476	-0.0188367	0.0479683	0.69479	0.164419	0.047145	0.00055041	0.14319	0.0431268	0.00099535	302070	132	192	0.00314932
F1	ancient_human_selective_sweep	Archaic deserts	346	270.917	1	0.207122	0.264525	0.607356	0.97715	0.0381106	0.0388454	0.0234221	0.0455399	0.607356	0.0555482	0.0465113	0.23318	0.1393	0.0448308	0.00204464	301608	3628	4445	0.000202543
F1	consPrimates_UCE	Primate UCEs	346	268.205	1	2.20419	2.84354	0.0926435	0.405316	0.0406461	0.0484661	-0.0745729	0.0442234	0.0926435	-0.0755049	0.0494544	0.127735	0.167945	0.0439224	0.000155904	302054	339	1665	0.0230679
F2	HAQER	HAQERs	346	221.233	1	4.11233	6.43152	0.0116505	0.135923	0.0339772	0.0516061	0.106785	0.0421067	0.0116505	0.0573595	0.0419958	0.172876	0.109008	0.0400168	0.00677573	302035	1763	1752	0.00999941
F2	HAR	HARs	346	224.687	1	0.0636081	0.0979515	0.75449	0.97715	0.0365281	0.0368007	0.0130487	0.0416929	0.75449	0.0715443	0.0427293	0.0949637	0.116079	0.0405631	0.00447036	302047	1328	1125	0.00020533
F2	LinAR_Hominidae	Great ape acceleration	346	222.794	1	2.01456	3.12861	0.0778104	0.405316	0.0362766	0.0449127	-0.0781047	0.0441572	0.0778104	0.0774065	0.0433994	0.0753673	0.12263	0.0397004	0.00217162	302070	132	192	0.0654251
F2	ancient_human_selective_sweep	Archaic deserts	346	226.153	1	0.00611281	0.00935223	0.923015	0.97715	0.0304896	0.0305158	0.00402376	0.0416078	0.923015	-0.038961	0.0424953	0.35987	0.132715	0.0409599	0.00131078	301608	3628	4445	7.22291e-06
F2	consPrimates_UCE	Primate UCEs	346	222.69	1	0.180133	0.279878	0.59712	0.97715	0.044589	0.0453612	-0.0213183	0.0402966	0.59712	-0.108285	0.0450632	0.0167885	0.140723	0.0400223	0.0004962	302054	339	1665	0.00227789
F3	HAQER	HAQERs	346	240.407	1	1.19658	1.72215	0.190286	0.605455	0.0195645	0.0244203	0.0576018	0.0438935	0.190286	-0.0731864	0.0437778	0.0954738	0.0810557	0.0417149	0.0528162	302035	1763	1752	0.00275427
F3	HAR	HARs	346	242.091	1	0.756517	1.08122	0.29915	0.698017	0.0145141	0.0175841	0.0450009	0.0432776	0.29915	0.036351	0.0443534	0.413023	0.0743174	0.0421049	0.0784364	302047	1328	1125	0.00231173
F3	LinAR_Hominidae	Great ape acceleration	346	237.631	1	5.7892	8.4293	0.00392918	0.0687606	0.0121916	0.0356844	0.132403	0.0456038	0.00392918	-0.00853409	0.0448211	0.849105	0.0869469	0.041001	0.034666	302070	132	192	0.177976
F3	ancient_human_selective_sweep	Archaic deserts	346	243.488	1	0.00728575	0.0103532	0.919014	0.97715	0.0118873	0.0119168	-0.00439288	0.043173	0.919014	0.00512551	0.0440939	0.907529	0.0838032	0.0425008	0.0494281	301608	3628	4445	8.14936e-06
F3	consPrimates_UCE	Primate UCEs	346	241.606	1	0.049435	0.070795	0.790341	0.97715	0.0193528	0.0195534	0.0111679	0.0419732	0.790341	-0.0743567	0.0469381	0.114074	0.0922019	0.0416875	0.0276377	302054	339	1665	0.000591767
F4	HAQER	HAQERs	346	207.368	1	2.91977	4.87173	0.0279561	0.195692	0.00108564	0.0149552	0.0899785	0.0407659	0.0279561	0.0159804	0.0406585	0.694533	0.00209588	0.0387426	0.956889	302035	1763	1752	0.00786703
F4	HAR	HARs	346	210.387	1	0.0337458	0.0554978	0.813898	0.97715	0.000452158	0.000612458	0.00950433	0.0403444	0.813898	-0.000435159	0.0413473	0.991609	0.013835	0.0392511	0.724699	302047	1328	1125	0.000120708
F4	LinAR_Hominidae	Great ape acceleration	346	210.153	1	0.23136	0.380916	0.53752	0.97715	0.000626768	0.00172578	0.0264687	0.0428862	0.53752	0.00716296	0.0421502	0.865157	0.0154526	0.0385576	0.688839	302070	132	192	0.00832585
F4	ancient_human_selective_sweep	Archaic deserts	346	206.51	1	1.18287	1.98186	0.160093	0.560324	0.0134123	0.0190312	-0.0559732	0.0397598	0.160093	0.0872219	0.0406079	0.0324152	0.00650977	0.0391407	0.868004	301608	3628	4445	0.00154876
F4	consPrimates_UCE	Primate UCEs	346	209.803	1	0.000130719	0.000215579	0.988294	0.988294	0.00338988	0.0033905	-0.000574283	0.0391132	0.988294	0.0436486	0.0437398	0.319019	0.0119288	0.038847	0.758975	302054	339	1665	1.8317e-06
F5	HAQER	HAQERs	346	269.339	1	0.00479626	0.0061614	0.93748	0.97715	0.00551151	0.00552922	0.00364683	0.0464597	0.93748	-0.0639823	0.0463372	0.168233	0.0083047	0.0441538	0.850919	302035	1763	1752	1.00448e-05
F5	HAR	HARs	346	269.896	1	0.161837	0.207471	0.649042	0.97715	0.00287593	0.00347348	0.0208138	0.0456953	0.649042	-0.0476869	0.0468313	0.309261	0.00864779	0.0444571	0.845883	302047	1328	1125	0.000449959
F5	LinAR_Hominidae	Great ape acceleration	346	269.642	1	0.314569	0.40365	0.52563	0.97715	0.00325128	0.00441275	-0.0308635	0.0485784	0.52563	-0.0476281	0.0477447	0.31919	0.00815122	0.0436753	0.852058	302070	132	192	0.00879903
F5	ancient_human_selective_sweep	Archaic deserts	346	266.665	1	2.31977	3.00992	0.0836469	0.405316	0.00683613	0.0154013	0.0783853	0.0451811	0.0836469	0.0707868	0.0461449	0.12594	-0.017694	0.0444776	0.691009	301608	3628	4445	0.00236086
F5	consPrimates_UCE	Primate UCEs	346	268.048	1	0.898206	1.15942	0.282337	0.698017	0.00697895	0.0102954	0.0476041	0.0442104	0.282337	-0.0761609	0.04944	0.124359	0.00878744	0.0439095	0.841499	302054	339	1665	0.00978293
F6	HAQER	HAQERs	346	136.499	1	2.13895	5.42183	0.0204621	0.179044	0.0237175	0.0387798	0.0770131	0.0330744	0.0204621	0.00139039	0.0329872	0.966404	0.0798695	0.0314328	0.0114911	302035	1763	1752	0.00854359
F6	HAR	HARs	346	137.734	1	0.936823	2.35339	0.125925	0.489708	0.0234912	0.0300882	0.0500773	0.0326433	0.125925	-0.00194441	0.0334547	0.953686	0.0827558	0.0317587	0.00956285	302047	1328	1125	0.00496766
F6	LinAR_Hominidae	Great ape acceleration	346	138.607	1	0.0649863	0.162223	0.687367	0.97715	0.0234809	0.0239385	0.0140281	0.0348291	0.687367	0.00207926	0.0342313	0.9516	0.0900318	0.0313138	0.00428831	302070	132	192	0.00346689
F6	ancient_human_selective_sweep	Archaic deserts	346	138.262	1	0.459068	1.14881	0.284545	0.698017	0.0231319	0.0263646	0.0348699	0.0325331	0.284545	-0.00942249	0.0332271	0.776903	0.0857135	0.0320265	0.0077976	301608	3628	4445	0.00089105
F6	consPrimates_UCE	Primate UCEs	346	138.657	1	0.00529732	0.0132187	0.908533	0.97715	0.023548	0.0235853	-0.00365581	0.0317972	0.908533	0.00769064	0.0355584	0.828896	0.0895382	0.0315808	0.00484874	302054	339	1665	0.00011004
F7	HAQER	HAQERs	346	182.519	1	0.00489806	0.00928521	0.923291	0.97715	0.0107623	0.0107889	-0.00368533	0.0382455	0.923291	0.0737391	0.0381447	0.0540346	0.00351927	0.0363473	0.922923	302035	1763	1752	1.50575e-05
F7	HAR	HARs	346	184.257	1	0.0160244	0.0300909	0.862386	0.97715	0.00128357	0.00137041	0.00654942	0.037756	0.862386	0.0242214	0.0386945	0.531751	0.00282544	0.0367328	0.938733	302047	1328	1125	6.53981e-05
F7	LinAR_Hominidae	Great ape acceleration	346	183.292	1	0.449072	0.847715	0.357841	0.782777	0.0041689	0.00660276	0.0368762	0.0400517	0.357841	0.0436092	0.0393643	0.268702	0.00403028	0.0360092	0.910949	302070	132	192	0.0184384
F7	ancient_human_selective_sweep	Archaic deserts	346	181.535	1	0.00213015	0.00406	0.949231	0.97715	0.0161098	0.0161213	0.00237529	0.0372781	0.949231	-0.090316	0.0380733	0.0182308	0.0233039	0.0366977	0.525833	301608	3628	4445	3.18217e-06
F7	consPrimates_UCE	Primate UCEs	346	183.722	1	0.0547861	0.103177	0.748243	0.97715	0.00397195	0.00426888	-0.0117569	0.0366015	0.748243	0.0472208	0.040931	0.249433	0.00315218	0.0363524	0.930951	302054	339	1665	0.000875893

## Sheet: SupplementaryTable4
pheno	x	beta	std.error	statistic	p.value	FALSE_n	TRUE_n	n	pheno_clean
SCQ_q01_phrases	cp_pgs.HAQER_v2	0.0463528	0.0174127	2.66202	0.00776743	4472	24794	29266	Able to talk using short phrases or sentences
SCQ_q08_particular_way	cp_pgs.HAQER_v2	-0.00203514	0.0125204	-0.162546	0.870876	9875	19391	29266	Does things in a very particular way or order
SCQ_q10_hand_tool	cp_pgs.HAQER_v2	-0.0056567	0.0120826	-0.468169	0.639664	13726	15540	29266	Used your hand like a tool
viq_score	cp_pgs.HAQER_v2	2.07681	0.903116	2.2996	0.0218083			620	Verbal IQ
fsiq_score	cp_pgs.HAQER_v2	1.29206	0.870753	1.48385	0.138367			620	Full-scale IQ
nviq_score	cp_pgs.HAQER_v2	0.589118	0.862649	0.682917	0.494919			620	Nonverbal IQ

## Sheet: SupplementaryTable5
y	x	component	estimate	std_error	z_value	p_value	n
language_diagnosis_count_self_report	cp_pgs.HAQER_v2	zero	-2.14098	0.722315	-2.96406	0.00303611	713
language_diagnosis_count_self_report	cp_pgs.HAQER_v2	count	-0.432892	0.0984697	-4.39619	1.10167e-05	713
psychiatric_diagnosis_count_self_report	cp_pgs.HAQER_v2	zero	0.45322	0.374947	1.20876	0.226757	713
psychiatric_diagnosis_count_self_report	cp_pgs.HAQER_v2	count	0.0182453	0.0389964	0.467871	0.639877	713

## Sheet: SupplementaryTable6
pheno	x	beta	std.error	statistic	p.value	n	n_control	n_case
dx_dev_lang_disorder	haqer_rare_variant_reversion_count	0.162431	0.0476505	3.4088	0.000652492	2151	704	1447
dx_intellectual_disability	rand_rare_variant_reversion_count	0.0814494	0.0543058	1.49983	0.133659	2151	1726	425
dx_dev_lang_disorder	har_rare_variant_reversion_count	0.0361747	0.0467485	0.773815	0.43904	2151	704	1447
dx_intellectual_disability	haqer_rare_variant_reversion_count	0.0087323	0.055427	0.157546	0.874814	2151	1726	425
dx_intellectual_disability	har_rare_variant_reversion_count	-0.00540074	0.0549928	-0.0982082	0.921767	2151	1726	425
dx_dev_lang_disorder	rand_rare_variant_reversion_count	0.00437587	0.0465189	0.0940666	0.925056	2151	704	1447
combined_phrases_age_mos	haqer_rare_variant_reversion_count	0.0628339	0.0263975	2.38029	0.0174331	1394
combined_phrases_age_mos	har_rare_variant_reversion_count	0.0570814	0.0263553	2.16584	0.0304932	1394
combined_phrases_age_mos	rand_rare_variant_reversion_count	-0.00525487	0.0263784	-0.199211	0.842127	1394
combined_words_age_mos	haqer_rare_variant_reversion_count	0.0910794	0.026511	3.43553	0.000608845	1394
combined_words_age_mos	har_rare_variant_reversion_count	0.0565258	0.0264686	2.13558	0.0328886	1394
combined_words_age_mos	rand_rare_variant_reversion_count	-0.0223393	0.0264918	-0.843256	0.399231	1394
used_words_age_mos	haqer_rare_variant_reversion_count	0.0578239	0.0266386	2.17068	0.0301243	1394
used_words_age_mos	har_rare_variant_reversion_count	0.0472406	0.026596	1.77623	0.0759143	1394
used_words_age_mos	rand_rare_variant_reversion_count	0.0157868	0.0266193	0.593058	0.553239	1394
walked_age_mos	haqer_rare_variant_reversion_count	0.00734232	0.0266357	0.275657	0.782852	1394
walked_age_mos	har_rare_variant_reversion_count	-0.0373447	0.0265931	-1.4043	0.160453	1394
walked_age_mos	rand_rare_variant_reversion_count	-0.00216032	0.0266163	-0.0811651	0.935322	1394

## Sheet: SupplementaryTable7
pheno	x	beta	std.error	statistic	p.value	n	n_TRUE	n_FALSE
ravlt_total_learning	cp_pgs.HAQER_v2	0.236018	0.119241	1.97934	0.0478264	5625
nihtbx_reading_fc	cp_pgs.HAQER_v2	-0.157677	0.16793	-0.938944	0.347803	5190
nihtbx_cryst_fc	cp_pgs.HAQER_v2	-0.124578	0.162352	-0.767334	0.442918	5190
nihtbx_fluidcomp_fc	cp_pgs.HAQER_v2	0.117455	0.157784	0.744407	0.456664	5190
nihtbx_picvocab_fc	cp_pgs.HAQER_v2	-0.0257293	0.157143	-0.163732	0.869948	5190
cephalopelvic_disproportion	cp_pgs.HAQER_v2	0.00654833	0.00266104	2.46081	0.0139066	3796	99	3697
cephalopelvic_disproportion	cp_pgs.background_HAQER_v2	0.00416377	0.00269167	1.54691	0.121969	3796	99	3697
cephalopelvic_disproportion	cp_pgs.matched_control_HAQER_v2	0.00389377	0.00263338	1.47862	0.139325	3796	99	3697
csection	cephalopelvic_disproportion	0.429409	0.209795	2.0468	0.0406779	3796	1334	2462
birth_weight	cephalopelvic_disproportion	5.00755	1.8316	2.73397	0.00628668	3796

## Sheet: SupplementaryTable8
y	x	beta	se	t_stat	pval
sample_age	cp_pgs.HAQER	-0.00436358	0.0118805	-0.367289	0.713428
sample_age	cp_pgs.background	0.0883894	0.0125297	7.05441	2.11021e-12
sample_age	cp_pgs.matched	-0.0102183	0.0120653	-0.846917	0.397104

## Sheet: SupplementaryTable9
x	group1	group2	p.value	group1_n	group1_mean_pgs	group1_median_pgs	group1_sd_pgs	group2_n	group2_mean_pgs	group2_median_pgs	group2_sd_pgs
cp_pgs.HAQER	Ancient Europeans	Neanderthals and Denisovans	0.0377437	3244	0.0632303	0.0703797	1.15605	10	0.908759	1.22715	1.18228
cp_pgs.HAQER	Modern Europeans	Neanderthals and Denisovans	0.0369802	503	1.62488e-17	0.0483383	1	10	0.908759	1.22715	1.18228
cp_pgs.HAQER	Modern Europeans	Ancient Europeans	0.245703	503	1.62488e-17	0.0483383	1	3244	0.0632303	0.0703797	1.15605
cp_pgs.background	Ancient Europeans	Neanderthals and Denisovans	1.60906e-10	3244	-0.845487	-0.842413	1.08119	10	-3.01765	-3.01421	0.365934
cp_pgs.background	Modern Europeans	Neanderthals and Denisovans	3.02126e-18	503	3.14848e-16	-0.040648	1	10	-3.01765	-3.01421	0.365934
cp_pgs.background	Modern Europeans	Ancient Europeans	1.33237e-58	503	3.14848e-16	-0.040648	1	3244	-0.845487	-0.842413	1.08119
cp_pgs.matched	Ancient Europeans	Neanderthals and Denisovans	1	3244	0.0956191	0.117218	1.22224	10	-0.127064	-0.0233926	1.06972
cp_pgs.matched	Modern Europeans	Neanderthals and Denisovans	1	503	7.93908e-17	0.0484083	1	10	-0.127064	-0.0233926	1.06972
cp_pgs.matched	Modern Europeans	Ancient Europeans	0.284777	503	7.93908e-17	0.0484083	1	3244	0.0956191	0.117218	1.22224

[truncated: 9 more sheets: SupplementaryTable10, SupplementaryTable11, SupplementaryTable12, SupplementaryTable13, SupplementaryTable14, SupplementaryTable15, SupplementaryTable16, SupplementaryTable17, SupplementaryTable18]
